# Supplementary material for: Transcriptomic Profiling of Spleen in Grass-Fed and Grain-Fed Angus Cattle
Source: PLoS One. 2015 Sep 14;10(9):e0135670. doi: 10.1371/journal.pone.0135670 (PMC4569079; doi:10.1371/journal.pone.0135670)
Supplement: S1 Table — (XLS) [file pone.0135670.s001.xls]

## Sheet: Sheet1
Genes	Purpose	Primers	Sequence
BDH1	Gene expression	F	5’-GACGAAAGCCTTCCTCCCC-3’
		R	5’-CACCACGCTGACCTTCACT-3’
C1QL1	Gene expression	F	5’-TTTCACCTACCACGTCCTCATG-3’
		R	5’-CGTAGTCGTAGTTCTGGTCTGC-3’
SLCO4A1	Gene expression	F	5’-GAAGCCGCCACCTTGTTTG-3’
		R	5’-GAAGATGAGGGAGGCCAGC-3’
DOCK6	Gene expression	F	5’-CGTTCACTCAAGACCATCCTCA-3’
		R	5’-TCCTTCATCTTCACCGTGTCAG-3’
DSC3	Gene expression	F	5’-CCGGAAAGCAGTAGAGTTGGT-3’
		R	5’-GGTGTCTGCTCCAAAATGCTG-3’
LPAR2	Gene expression	F	5’-GCTGCCTCACTGTCCAATCT-3’
		R	5’-GCCACCACGACCAGATCTTT-3’
THBS4	Gene expression	F	5’-CTCTGAGTTGGTGGCTGATTCT-3’
		R	5’-AGGCGATCAAAATTCTGGGTCT-3’
OCLN	Gene expression	F	5’-ACACCAGCCATGTCATCCAG-3’
		R	5’-CGAACGTGCATCTCTCCACT-3’
CWH43	Gene expression	F	5’-TTGGCGAGTGGATTGATGCT-3’
		R	5’-GTGGGCAGGTAAAGGAGTCC-3’
GAPDH	Gene expression	F	5’-GATTGTCAGCAATGCCTCCT-3’
		R	5’-TCGTGGAGGGACTTATGACC-3’
