# Supplementary material for: Transcriptomic Profiling of Spleen in Grass-Fed and Grain-Fed Angus Cattle
Source: PLoS One. 2015 Sep 14;10(9):e0135670. doi: 10.1371/journal.pone.0135670 (PMC4569079; doi:10.1371/journal.pone.0135670)
Supplement: S2 Table — (XLS) [file pone.0135670.s002.xls]

## Sheet: SpleenSigensembl_edgeRGLM
Ensemble Gene ID	logFC	logCPM	PValue	FDR
ENSBTAG00000006252	-3.56744	7.31906	2.32e-09	5.72e-05
ENSBTAG00000014771	-3.03993	8.08803	1.01e-08	0.000124105
ENSBTAG00000012275	6.41496	5.50776	2.41e-08	0.000197521
ENSBTAG00000014764	3.95444	6.6408	1.77e-07	0.00108707
ENSBTAG00000017602	9.20076	4.59136	3.39e-07	0.00158195
ENSBTAG00000021775	8.99572	4.36523	3.86e-07	0.00158195
ENSBTAG00000002049	3.20592	7.39679	4.75e-07	0.00166869
ENSBTAG00000012656	9.07147	4.46837	5.86e-07	0.00180357
ENSBTAG00000009569	-2.65744	8.10094	7.51e-07	0.0020552
ENSBTAG00000031497	7.08732	4.81302	1.02e-06	0.00251714
ENSBTAG00000018629	-3.27143	7.22796	1.4e-06	0.00313011
ENSBTAG00000007321	-2.7145	7.4163	2.18e-06	0.00419696
ENSBTAG00000002019	8.77321	4.17985	2.36e-06	0.00419696
ENSBTAG00000019920	8.83103	4.24622	2.39e-06	0.00419696
ENSBTAG00000022142	8.79694	4.21902	3.59e-06	0.00589739
ENSBTAG00000019076	5.92448	5.05992	4.46e-06	0.00685698
ENSBTAG00000003130	8.87419	4.30228	5.32e-06	0.00760854
ENSBTAG00000003163	8.77991	4.20977	5.56e-06	0.00760854
ENSBTAG00000014782	-2.5908	8.4623	6e-06	0.00777635
ENSBTAG00000009017	-3.00584	7.01372	6.52e-06	0.00802232
ENSBTAG00000034255	-2.43208	7.54429	8.9e-06	0.00988231
ENSBTAG00000012096	8.72174	4.16094	9.16e-06	0.00988231
ENSBTAG00000039406	3.03495	6.87245	9.23e-06	0.00988231
ENSBTAG00000005728	8.57895	4.02278	1.02e-05	0.0104617
ENSBTAG00000000288	-2.84381	8.36713	1.45e-05	0.0140692
ENSBTAG00000000561	8.41126	3.85768	1.52e-05	0.0140692
ENSBTAG00000013210	-3.99716	5.28613	1.54e-05	0.0140692
ENSBTAG00000014259	8.45135	3.90216	1.61e-05	0.0141448
ENSBTAG00000007062	3.53544	6.11757	1.85e-05	0.0157298
ENSBTAG00000012845	4.54459	5.01462	2.05e-05	0.0167422
ENSBTAG00000010464	8.31348	3.76364	2.29e-05	0.0167422
ENSBTAG00000010693	6.39815	4.1429	2.32e-05	0.0167422
ENSBTAG00000012640	2.53156	7.00291	2.35e-05	0.0167422
ENSBTAG00000000243	8.38362	3.84425	2.4e-05	0.0167422
ENSBTAG00000005604	8.38361	3.84425	2.41e-05	0.0167422
ENSBTAG00000015238	6.3753	4.11789	2.45e-05	0.0167422
ENSBTAG00000007436	8.36901	3.83077	2.52e-05	0.016762
ENSBTAG00000047944	-6.52566	4.25712	2.74e-05	0.0177374
ENSBTAG00000046076	3.18076	7.86147	2.97e-05	0.0184214
ENSBTAG00000046124	8.5258	3.99081	2.99e-05	0.0184214
ENSBTAG00000012851	8.28401	3.74971	3.31e-05	0.0192433
ENSBTAG00000045510	2.84051	7.02461	3.32e-05	0.0192433
ENSBTAG00000037087	-8.47586	3.87304	3.36e-05	0.0192433
ENSBTAG00000000106	8.6494	4.10953	3.47e-05	0.0194172
ENSBTAG00000001706	5.08799	5.18941	3.75e-05	0.020383
ENSBTAG00000008493	2.4705	7.25856	3.84e-05	0.020383
ENSBTAG00000007485	6.40514	4.19661	3.89e-05	0.020383
ENSBTAG00000009294	8.13045	3.58579	4.54e-05	0.0232688
ENSBTAG00000037509	4.81152	4.65796	4.81e-05	0.0241741
ENSBTAG00000014420	-2.56945	6.6894	5.05e-05	0.0248674
ENSBTAG00000008182	-3.3305	5.8688	5.51e-05	0.0261324
ENSBTAG00000025424	-2.66437	6.84395	5.52e-05	0.0261324
ENSBTAG00000032264	-9.41177	4.75582	5.8e-05	0.0269252
ENSBTAG00000005049	-2.27998	7.82692	6.06e-05	0.0271617
ENSBTAG00000005442	-8.8343	4.20958	6.07e-05	0.0271617
ENSBTAG00000003894	4.2494	5.73808	6.37e-05	0.0280057
ENSBTAG00000048048	3.16517	7.00327	6.52e-05	0.0281357
ENSBTAG00000006676	8.30753	3.79543	7.04e-05	0.0298789
ENSBTAG00000017958	-3.66546	5.76563	7.31e-05	0.0305146
ENSBTAG00000015056	6.20153	4.0065	7.7e-05	0.0316045
ENSBTAG00000015939	2.31823	6.86739	7.97e-05	0.0321753
ENSBTAG00000003898	2.26522	7.95423	8.12e-05	0.0322532
ENSBTAG00000003494	7.99619	3.46285	8.31e-05	0.0322716
ENSBTAG00000000448	2.29859	7.94954	8.43e-05	0.0322716
ENSBTAG00000004560	4.74041	6.16451	8.56e-05	0.0322716
ENSBTAG00000045976	7.98897	3.45973	8.65e-05	0.0322716
ENSBTAG00000002006	-2.58116	7.2431	9.64e-05	0.0353996
ENSBTAG00000047755	5.56075	4.20314	9.89e-05	0.0358085
ENSBTAG00000002279	-2.67809	9.09667	0.000100546	0.0358703
ENSBTAG00000013501	7.98371	3.47668	0.000107846	0.0379249
ENSBTAG00000032301	-8.7694	4.14942	0.00011158	0.0386851
ENSBTAG00000020097	3.3232	6.22621	0.000117356	0.0401227
ENSBTAG00000011890	-9.0842	4.44507	0.000120116	0.0403655
ENSBTAG00000006934	-3.16032	5.90104	0.000121346	0.0403655
ENSBTAG00000012083	6.13259	3.93156	0.000129355	0.042456
ENSBTAG00000004652	7.99733	3.4027	0.000132443	0.0425153
ENSBTAG00000010645	2.03181	7.9782	0.00013299	0.0425153
ENSBTAG00000003920	2.63751	7.08498	0.000152546	0.048142
ENSBTAG00000006675	6.23057	4.05857	0.000158587	0.0488186
ENSBTAG00000045835	7.87415	3.36043	0.000160592	0.0488186
ENSBTAG00000016336	-1.8815	7.54066	0.000161286	0.0488186
ENSBTAG00000008419	-1.89282	7.52178	0.000162623	0.0488186
ENSBTAG00000032374	4.86823	4.41913	0.000171481	0.0506342
ENSBTAG00000019730	-1.90733	7.46375	0.000172785	0.0506342
ENSBTAG00000032899	7.90179	3.41344	0.000179631	0.0516787
ENSBTAG00000047359	-1.94981	7.28832	0.000180548	0.0516787
ENSBTAG00000011279	7.81337	3.29097	0.000186972	0.0529024
ENSBTAG00000013533	2.20809	7.06006	0.000201606	0.0561387
ENSBTAG00000011187	4.92834	4.50785	0.000202971	0.0561387
ENSBTAG00000015465	7.78034	3.27774	0.000211866	0.0574489
ENSBTAG00000010551	3.49298	5.18202	0.000212376	0.0574489
ENSBTAG00000003352	4.88679	4.41011	0.000234953	0.0628652
ENSBTAG00000019388	2.7558	6.11712	0.000248158	0.0655417
ENSBTAG00000020729	3.82034	5.15197	0.000250281	0.0655417
ENSBTAG00000000507	-1.89894	8.1096	0.00025892	0.0660619
ENSBTAG00000019767	-1.90353	7.38306	0.000259285	0.0660619
ENSBTAG00000013300	4.79123	4.67708	0.000260319	0.0660619
ENSBTAG00000015978	2.34184	6.7247	0.000289028	0.0725991
ENSBTAG00000016388	-2.36176	6.53996	0.000302606	0.0733359
ENSBTAG00000002001	-8.67372	4.06098	0.000302656	0.0733359
ENSBTAG00000008155	-8.67372	4.06098	0.000302926	0.0733359
ENSBTAG00000047177	3.11922	8.26459	0.000303878	0.0733359
ENSBTAG00000012507	5.20474	3.83377	0.000309715	0.0740188
ENSBTAG00000011759	6.28631	4.12213	0.000321016	0.07556
ENSBTAG00000021347	8.11138	3.63561	0.000322303	0.07556
ENSBTAG00000020609	3.83639	4.68511	0.000339888	0.078931
ENSBTAG00000012035	-3.06844	5.87279	0.000345935	0.0795844
ENSBTAG00000011758	7.63772	3.16102	0.000350675	0.079928
ENSBTAG00000006116	-1.90426	7.42933	0.00038543	0.0870436
ENSBTAG00000012866	7.8116	3.35717	0.000391074	0.0875152
ENSBTAG00000008091	2.08176	7.85487	0.000399982	0.0887024
ENSBTAG00000019956	4.76761	4.35763	0.000411658	0.0904766
ENSBTAG00000045729	7.73136	3.28223	0.00041614	0.0906522
ENSBTAG00000009773	4.155	4.50618	0.000429589	0.0925605
ENSBTAG00000001049	7.76774	3.31864	0.000432421	0.0925605
ENSBTAG00000015351	-8.51128	3.91093	0.000438289	0.093008
ENSBTAG00000014247	7.74533	3.29895	0.000445569	0.0937446
ENSBTAG00000015046	5.7647	3.56831	0.000457553	0.0953942
ENSBTAG00000015155	7.67022	3.22387	0.000463488	0.0953942
ENSBTAG00000021381	1.81933	7.36386	0.000465035	0.0953942
ENSBTAG00000013759	7.59142	3.05996	0.000469516	0.0955175
ENSBTAG00000013919	1.86494	7.67913	0.000480929	0.0970372
ENSBTAG00000045604	7.54303	3.04202	0.000490294	0.0981225
