# Supplementary material for: Transcriptomic Profiling of Spleen in Grass-Fed and Grain-Fed Angus Cattle
Source: PLoS One. 2015 Sep 14;10(9):e0135670. doi: 10.1371/journal.pone.0135670 (PMC4569079; doi:10.1371/journal.pone.0135670)
Supplement: S3 Table — (XLS) [file pone.0135670.s003.xls]

## Sheet: Sheet0
ID	Molecules in Network	Score	Focus Molecules	Top Diseases and Functions
1	AKR1C3,AQP3,ATP1A2,C1QL1,CD9,Cg,Collagen Alpha1,Collagen type IV,CYP11A1,ERK1/2,FGFBP1,FOSB,FSH,Growth hormone,IGFBP5,KREMEN1,LDL,Lh,Mek,MGEA5,MN1,MST1R,NR4A1,NR5A1,OCLN,PCSK6,PDGF BB,PVRL1,RBP2,Rxr,Sos,Tgf beta,TGM1,THBS1,THBS4	47	22	Cancer, Cell Morphology, Cell Death and Survival
2	AHI1,APC,APP,ARMCX3,ART4,BCKDHB,BCKDK,BDH1,C20orf194,CFTR,CLEC4F,CWF19L2,DSC3,FOXI1,HSP90AA1,KRT36,LPAR2,MTERFD1,PDZD3,PNISR,POPDC2,PPARD,RAB24,RAB40A,RAB40B,RHOV,RSRC2,Scgb1c1,SLC4A9,SLC9A2,STYK1,TNF,UBC,UPF2,ZNF44	32	17	Cancer, Cell-To-Cell Signaling and Interaction, Respiratory System Development and Function
3	ADAMTS4,ADRB,AGER,Akt,Alp,Alpha catenin,ANXA1,Ap1,BLK,CD3,CHRNA3,Collagen type I,Creb,DOCK6,ERK,F Actin,Fibrinogen,HMGCS2,Immunoglobulin,Interferon alpha,LMO7,Mapk,MATN4,NOTCH4,P38 MAPK,PI3K (complex),Pkc(s),S100A8,SDF2,SLC5A1,SLCO4A1,SRC (family),STAB1,STYK1,Vegf	31	16	Cancer, Inflammatory Disease, Connective Tissue Disorders
4	ARNT,CCDC64B,CLIC1,CMPK1,DEGS2,DHRS7,DHRS13,DSC3,DYNC1I1,EMC10,Fam13a,FAM83F,GSTP1,HEBP2,KIAA2013,KRT35,PDCD6,PDE2A,PKP4,PNO1,RAB10,RAB12,RAB13,RAB24,RAB30,RAB35,RAB36,RAB40A,RAB40B,RAB40C,RAB6C/WTH3DI,SMG8,SUGP1,UBC,ZNF184	26	14	Cancer, Nucleic Acid Metabolism, Organismal Injury and Abnormalities
5	AQP5,AR,beta-estradiol,CAPN2,CDKN1A,DAAM2,EIF5B,EXOC3L1,FOXO4,GATA5,GJB1,HDAC1,KCTD1,LEFTY2,MDM2,MIER2,MTHFD2,OVOL1,PAK6,PAPPA2,Rbp,SELENBP1,SELK,SEMA3B,SLC26A7,SMAD4,SP4,SREK1,STAT5B,TFAP2B,TFAP2C,TMEM45B,TPD52L1,tretinoin,TTC9	25	14	Gene Expression, Cell Cycle, Cell Death and Survival
6	acetaldehyde,ARHGEF11,atypical protein kinase C,caspase,CHRNA3,CRHR1,CRHR2,FZD10,GIP,HADH,Hdac,Histone h4,HLA-DRA,Insulin,IRX3,Jnk,KCNMA1,KCNQ1,LPAR2,LUC7L3,Mmp,N,N-dimethylarginine,NDRG4,NFkB (complex),PAK6,Pka,PLC,PLXNB1,PTGIR,PTPLAD1,RAB13,Rac,SLC9A2,TFAP2B,TFF2	19	11	Cellular Growth and Proliferation, Cancer, Digestive System Development and Function
7	ANGPTL4,BTG2,CIDEC,Ctbp,DUSP4,EGR3,Fgf,FGF2,FGF10,FOXO4,Ggt,GGT6,GRHL1,Hspg,HSPG2,hydrogen peroxide,IL2RB,KAL1,miR-181a-5p (and other miRNAs w/seed ACAUUCA),miR-18a-5p (and other miRNAs w/seed AAGGUGC),MPZ,MSMO1,NRG (family),PDGFA,PERP,PGF,PTPN11,RBMX2,SDC2,SELE,SERPINF1,SLC7A5,TBXA2R,TGFB1,VEGFC	7	5	Cellular Growth and Proliferation, Cardiovascular System Development and Function, Cellular Movement
8	PPRC1,SUN3	2	1	Embryonic Development, Tissue Morphology, Cancer
9	FIBIN,TWIST1	2	1	Connective Tissue Disorders, Developmental Disorder, Hereditary Disorder
